# Supplementary material for: Genome-wide association and functional interrogation identified a variant at 3p26.1 modulating ovarian cancer survival among Chinese women
Source: Cell Discov. 2021 Dec 21;7:121. doi: 10.1038/s41421-021-00342-6 (PMC8688503; doi:10.1038/s41421-021-00342-6)
Supplement: Supplementary file 2 — Supplementary Data S1 [file 41421_2021_342_MOESM2_ESM.xlsx]

## Sheet: top100.HR.BFDP_ORHi_1.5
Supplementary Data 1. Bayesian false discovery probability for the top significant SNPs
variants	Chromosome	Position	Alt	Ref	Eaf_Ref	Effect	StdErr	Pvalue	HR	LCI	UCI	BFDP a
rs7631664	3	4751252	g	a	0.1521	-0.4587	0.0749	8.9e-10	0.632105	0.545799	0.732058	0.00180736
rs3804994	3	4750808	c	t	0.8612	0.469	0.0771	1.2e-09	1.59839	1.37422	1.85914	0.00255644
rs6781893	3	4752724	c	t	0.8591	0.4686	0.0774	1.41e-09	1.59776	1.37286	1.85949	0.00296442
rs3804995	3	4751010	c	t	0.1524	-0.4474	0.0752	2.65e-09	0.639288	0.551677	0.740812	0.00466851
rs9311399	3	4763456	c	a	0.8385	0.4	0.0744	7.59e-08	1.49182	1.2894	1.72603	0.0755113
rs3092197	20	44219885	c	t	0.9281	0.5902	0.1152	3.04e-07	1.80435	1.43966	2.26142	0.481037
rs11879003	19	55638600	g	a	0.214	0.3919	0.0823	1.91e-06	1.47979	1.25935	1.73882	0.601839
rs11879058	19	55638608	g	a	0.7872	-0.3908	0.0824	2.09e-06	0.676515	0.575622	0.795093	0.620025
rs112128415	19	55638595	c	t	0.2149	0.3892	0.0821	2.1e-06	1.4758	1.25644	1.73345	0.619316
rs7631642	3	4751167	g	a	0.2502	-0.3109	0.0658	2.29e-06	0.732787	0.644121	0.833658	0.565184
rs3804993	3	4750674	g	a	0.7476	0.3059	0.065	2.57e-06	1.35785	1.19542	1.54234	0.587221
rs73569437	6	156828283	c	a	0.9275	-0.5036	0.1074	2.75e-06	0.604351	0.489631	0.745951	0.790378
rs142897723	8	8021710	ga	g	0.5964	-0.4195	0.0905	3.54e-06	0.657375	0.550527	0.784962	0.750484
rs67267034	20	33380579	at	a	0.4042	-0.2926	0.0632	3.63e-06	0.746321	0.659369	0.844739	0.652598
rs148539000	16	32474038	agggttag	a	0.6667	-0.4103	0.0889	3.97e-06	0.663451	0.55736	0.789736	0.76124
rs139126047	4	184382263	g	t	0.8203	-0.3377	0.0734	4.16e-06	0.713409	0.617816	0.823793	0.709897
rs113557018	5	31304290	c	ca	0.1807	0.3659	0.0797	4.41e-06	1.44181	1.23329	1.68558	0.742007
rs200006350	11	58037865	ttctc	t	0.1834	0.372	0.0814	4.85e-06	1.45063	1.23671	1.70156	0.762689
rs5834664	2	140008861	c	ct	0.7268	0.2952	0.0657	7.09e-06	1.3434	1.18108	1.52802	0.77647
rs4867324	5	31273977	g	a	0.2684	0.2893	0.0646	7.47e-06	1.33549	1.17666	1.51576	0.782023
Abbreviation: BFDP, Bayesian false discovery probability. a BFDP test based on the P value, a prior set to 0.0001 and an upper likely HR of 1.5.
