# Supplementary material for: Genome-wide association and functional interrogation identified a variant at 3p26.1 modulating ovarian cancer survival among Chinese women
Source: Cell Discov. 2021 Dec 21;7:121. doi: 10.1038/s41421-021-00342-6 (PMC8688503; doi:10.1038/s41421-021-00342-6)
Supplement: Supplementary file 3 — Supplementary Data S2 [file 41421_2021_342_MOESM3_ESM.xlsx]

## Sheet: Supplementary Data 2
Supplementary Data 2. Summary statistics of the leading SNPs with suggestive evidence for association of HGSOC with overall survival from the combined stages
					HGSOC-Stage1				HGSOC-Stage2				HGSOC-Total
chromosome	position	RSID	EA	RA	HR	LCI	UCI	P.value	HR	LCI	UCI	P.value	HR	LCI	UCI	P.value
13	103956749	rs61633775	AACACACACACAC	A	0.702858	0.582534	0.848036	0.0002341	0.59589	0.456905	0.777151	0.0001336	0.665245	0.570711	0.775437	1.9e-07
8	1117592	rs2060813	G	T	1.45586	1.22402	1.73162	2.21e-05	1.41044	1.1133	1.78688	0.004373	1.43979	1.25177	1.65606	3.28e-07
1	112800729	rs11102445	T	C	0.70497	0.583826	0.851251	0.0002787	0.62569	0.485716	0.806003	0.0002837	0.675637	0.580877	0.785854	3.72e-07
8	1114344	rs61135275	G	C	1.55317	1.28526	1.87693	5.18e-06	1.3719	1.05605	1.78222	0.01789	1.4884	1.27664	1.73528	3.76e-07
1	112800707	rs36018095	AT	A	0.707017	0.586555	0.852219	0.0002732	0.627131	0.48712	0.807384	0.0002965	0.677734	0.583252	0.787522	3.83e-07
3	38022620	rs375264235	G	GA	1.58154	1.25032	2.00051	0.0001326	1.76262	1.26042	2.46491	0.0009249	1.63902	1.35206	1.98689	4.89e-07
3	4752724	rs6781893	T	C	1.61688	1.3033	2.00591	1.26e-05	1.45674	1.09058	1.94584	0.01087	1.55784	1.31027	1.85219	5.08e-07
8	1118124	rs7460050	C	A	1.45936	1.22648	1.73647	2.05e-05	1.36125	1.07785	1.71916	0.009594	1.42347	1.23806	1.63665	6.94e-07
8	1107201	rs1451884	A	G	1.43893	1.1933	1.73513	0.0001386	1.52394	1.17562	1.97547	0.001467	1.46756	1.26074	1.7083	7.36e-07
8	1119094	rs9693408	C	A	1.47108	1.23488	1.75247	1.53e-05	1.32631	1.05762	1.66326	0.01447	1.41524	1.23235	1.62527	8.79e-07
3	4750808	rs3804994	T	C	1.54034	1.23844	1.91582	0.0001038	1.53972	1.16132	2.04142	0.002711	1.54003	1.29605	1.82993	9.34e-07
1	112800449	rs12046427	A	G	0.705816	0.583383	0.853945	0.0003375	0.652986	0.507004	0.841	0.0009652	0.686259	0.589432	0.798992	1.24e-06
8	1111140	rs1451885	T	C	1.47816	1.22992	1.77651	3.12e-05	1.37947	1.07423	1.77145	0.01166	1.44282	1.24411	1.67326	1.24e-06
3	4751252	rs7631664	G	A	1.54651	1.25589	1.90437	4.02e-05	1.45078	1.09316	1.92538	0.009948	1.51225	1.27893	1.78815	1.33e-06
1	112852254	rs35545980	T	C	0.74245	0.608273	0.906225	0.003417	0.508953	0.373117	0.694241	2.02e-05	0.664979	0.562268	0.786452	1.87e-06
8	1114441	rs11774885	A	G	1.47683	1.2293	1.77421	3.11e-05	1.34972	1.0521	1.73155	0.0183	1.43089	1.23431	1.65878	2e-06
4	3898061	rs28812270	A	G	1.55566	1.21286	1.99535	0.0004996	2.10876	1.37928	3.22404	0.0005708	1.68152	1.35673	2.08406	2.08e-06
8	1123630	rs4327880	T	C	1.43276	1.20554	1.7028	4.5e-05	1.34071	1.06138	1.69356	0.01389	1.39948	1.21791	1.60812	2.1e-06
8	1123662	rs6558417	A	G	1.42106	1.19522	1.68956	6.85e-05	1.36029	1.07667	1.71863	0.009873	1.3992	1.21767	1.6078	2.19e-06
6	51134677	rs78282304	T	C	1.68051	1.2628	2.2364	0.0003693	1.82412	1.2496	2.6628	0.001844	1.73135	1.37844	2.17461	2.38e-06
7	155077563	rs9769991	T	C	1.43089	1.16726	1.75408	0.0005637	1.72996	1.25219	2.39003	0.0008855	1.51014	1.27114	1.79407	2.73e-06
3	4751010	rs3804995	C	T	1.52516	1.23686	1.88066	7.81e-05	1.44412	1.08751	1.91767	0.01111	1.49616	1.26407	1.77085	2.78e-06
8	1115647	rs4355799	G	A	1.47315	1.23008	1.76424	2.52e-05	1.3046	1.02775	1.65604	0.02892	1.40959	1.22071	1.62769	2.89e-06
8	1108087	rs2878769	T	C	1.45747	1.2108	1.75438	6.8e-05	1.3719	1.06834	1.76173	0.01319	1.42647	1.22905	1.65559	2.93e-06
8	1089891	rs10090316	C	G	1.39571	1.18291	1.64678	7.76e-05	1.34582	1.06563	1.69967	0.01264	1.37878	1.20485	1.57783	3.07e-06
13	28785956	rs9508004	T	C	0.763838	0.642953	0.907451	0.002188	0.632231	0.496599	0.804907	0.0001979	0.716627	0.622796	0.824594	3.23e-06
11	126321467	rs35894823	A	ATG	1.57728	1.32194	1.88193	4.2e-07	1.09823	0.825089	1.46179	0.5207	1.42732	1.22834	1.65854	3.44e-06
12	54108627	rs76945771	T	C	1.60496	1.27606	2.01863	5.27e-05	1.53373	1.06163	2.21575	0.0227	1.58471	1.30444	1.9252	3.54e-06
12	54108636	rs17102046	C	T	1.60496	1.27606	2.01863	5.26e-05	1.53373	1.06163	2.21575	0.0227	1.58471	1.30444	1.9252	3.54e-06
8	1115297	rs11785992	C	G	1.46097	1.2192	1.75069	3.99e-05	1.3189	1.03292	1.68407	0.02644	1.40903	1.21831	1.6296	3.79e-06
3	8603243	rs165177	T	C	1.31666	1.10028	1.5756	0.002681	1.63771	1.26339	2.12294	0.0001939	1.41312	1.21922	1.63786	4.44e-06
7	63029793	rs368798718	T	C	0.332272	0.182578	0.604702	0.0003108	0.329922	0.153405	0.709547	0.004533	0.331377	0.206744	0.531141	4.45e-06
8	1108064	rs2336702	G	C	1.43807	1.19633	1.72866	0.0001096	1.37163	1.06833	1.76103	0.01319	1.41439	1.2196	1.64029	4.55e-06
1	112809288	rs36089240	TA	T	0.729789	0.607944	0.876054	0.0007223	0.669516	0.521267	0.859927	0.001674	0.708291	0.611104	0.820934	4.57e-06
8	1104627	rs5888822	AT	A	1.42504	1.18549	1.713	0.0001626	1.39055	1.08201	1.78707	0.01002	1.41284	1.21802	1.63881	5.02e-06
8	1124972	rs79828259	G	GT	1.39808	1.17567	1.66257	0.0001489	1.35148	1.07179	1.70415	0.0109	1.38127	1.20229	1.58688	5.06e-06
20	44219885	rs3092197	T	C	1.92823	1.4211	2.61633	2.47e-05	1.58947	0.972225	2.59859	0.06468	1.82741	1.41	2.36838	5.17e-06
8	1084531	rs55780433	C	CATTAA	1.40326	1.17725	1.67266	0.0001563	1.37933	1.07665	1.76711	0.01097	1.39515	1.20892	1.61007	5.23e-06
8	1114116	rs60583749	G	C	1.47153	1.22897	1.76196	2.63e-05	1.27954	1.00189	1.63413	0.04837	1.40088	1.21174	1.61954	5.23e-06
8	1106049	rs7817250	C	T	1.43061	1.18966	1.72036	0.0001417	1.37795	1.07305	1.7695	0.01197	1.41185	1.21717	1.63767	5.26e-06
2	17944847	rs6531054	T	A	1.74613	1.3201	2.30964	9.33e-05	1.78908	1.09282	2.92894	0.02074	1.75646	1.37722	2.24013	5.63e-06
2	17957920	rs6713901	A	G	1.74613	1.3201	2.30964	9.34e-05	1.78908	1.09282	2.92894	0.02074	1.75646	1.37722	2.24013	5.64e-06
7	63075300	rs201773487	G	T	0.385544	0.232383	0.639651	0.0002239	0.400276	0.203041	0.789108	0.008195	0.390745	0.26043	0.586267	5.66e-06
2	17930874	rs11900031	G	A	1.74613	1.3201	2.30964	9.37e-05	1.78747	1.09184	2.9263	0.02094	1.75611	1.37694	2.23969	5.71e-06
5	72494155	rs7711354	T	C	1.66413	1.31483	2.10621	2.27e-05	1.39696	0.971525	2.0087	0.07116	1.58012	1.29684	1.92527	5.72e-06
2	17930195	rs6761104	A	G	1.74613	1.3201	2.30964	9.39e-05	1.78711	1.09162	2.92572	0.02098	1.75593	1.3768	2.23946	5.73e-06
2	17955255	rs7556983	A	G	1.74595	1.31945	2.31032	9.61e-05	1.79409	1.09459	2.94061	0.02044	1.75751	1.3775	2.24236	5.73e-06
5	31304290	rs113557018	C	CA	1.47698	1.16811	1.86752	0.001119	1.54945	1.18063	2.03349	0.001598	1.50742	1.26216	1.80034	5.92e-06
8	1107048	rs1451883	A	T	1.42775	1.18751	1.71659	0.0001517	1.37396	1.07015	1.76403	0.01273	1.40861	1.21437	1.6339	5.97e-06
2	17967586	rs750772	G	A	1.74822	1.32169	2.31241	9.05e-05	1.77624	1.08243	2.91477	0.02297	1.75488	1.37571	2.23856	5.98e-06
8	1122022	rs140531468	T	C	1.40032	1.18659	1.65255	6.81e-05	1.29589	1.02993	1.63054	0.027	1.3637	1.19213	1.55995	6.07e-06
2	17926003	rs13385866	T	G	1.74525	1.31918	2.30894	9.65e-05	1.78087	1.08738	2.91664	0.02184	1.75383	1.37488	2.23722	6.1e-06
14	63884207	rs61229217	GA	G	1.44788	1.1979	1.75003	0.0001306	1.44095	1.07075	1.93913	0.01593	1.44585	1.2324	1.69628	6.14e-06
3	56108041	rs1385691	T	A	1.2839	1.07838	1.52858	0.005007	1.57554	1.24631	1.99175	0.0001436	1.38113	1.20076	1.58859	6.14e-06
2	17925486	rs13424855	C	T	1.7449	1.31892	2.30848	9.72e-05	1.77944	1.08651	2.91431	0.02203	1.7533	1.37447	2.23654	6.19e-06
13	28785908	rs961342	T	A	1.39501	1.17562	1.65534	0.000136	1.36125	1.06087	1.74667	0.01535	1.38417	1.20199	1.59396	6.26e-06
8	1114069	rs11784999	C	G	1.44745	1.20059	1.74505	0.0001055	1.355	1.05207	1.74514	0.01862	1.41411	1.21673	1.64351	6.27e-06
3	56051779	rs1023880	G	A	1.24932	1.05243	1.48305	0.01092	1.64313	1.30053	2.07597	3.14e-05	1.37493	1.19748	1.57867	6.36e-06
8	1109584	rs10667056	T	TATTTA	1.43261	1.19156	1.72244	0.0001319	1.36179	1.05984	1.74977	0.01578	1.40734	1.21304	1.63275	6.48e-06
2	17923343	rs2278175	T	C	1.74386	1.31787	2.30754	9.97e-05	1.77429	1.08336	2.90587	0.02273	1.7512	1.37255	2.2343	6.53e-06
2	48461514	rs5830989	TA	T	1.72772	1.3263	2.25062	5.05e-05	1.43519	1.03294	1.99409	0.03128	1.60625	1.30722	1.97367	6.54e-06
8	1083136	rs1451881	T	C	1.39194	1.16615	1.66145	0.0002485	1.38652	1.0846	1.77249	0.009078	1.39013	1.20434	1.6046	6.87e-06
8	1082739	rs2100320	T	G	1.39125	1.16557	1.66061	0.0002569	1.38777	1.08494	1.77513	0.009086	1.39013	1.2041	1.60491	7.1e-06
13	28793559	rs35535230	CT	C	1.38279	1.16623	1.63955	0.0001903	1.36602	1.06689	1.74902	0.01341	1.3774	1.19729	1.58461	7.61e-06
13	28788043	rs77238301	G	A	1.38279	1.16623	1.63955	0.0001915	1.36656	1.0671	1.75006	0.01337	1.37754	1.19717	1.58508	7.64e-06
4	37257069	rs7674779	A	C	1.6405	1.31794	2.042	9.4e-06	1.27023	0.909213	1.7746	0.1609	1.51922	1.26483	1.82478	7.66e-06
13	28779395	rs1535799	G	T	1.38265	1.16611	1.63939	0.0001934	1.36725	1.06659	1.75266	0.01353	1.37768	1.19706	1.58555	7.8e-06
13	28791717	rs145185094	C	CAAAAAACAAAA	1.37933	1.16218	1.63706	0.0002338	1.37768	1.07578	1.7643	0.01113	1.37878	1.19755	1.58744	7.82e-06
7	29137631	rs6462122	A	G	1.36643	1.05783	1.76504	0.01678	2.13017	1.50662	3.01178	1.88e-05	1.59839	1.30109	1.96364	7.97e-06
13	28791806	rs35393479	T	A	1.3814	1.16484	1.63824	0.0002026	1.36684	1.06732	1.75041	0.01326	1.37671	1.19646	1.58413	8e-06
8	1126263	rs11992998	T	C	1.38486	1.16387	1.64782	0.0002418	1.35175	1.07201	1.70449	0.01084	1.37287	1.19451	1.57785	8e-06
3	4763456	rs9311399	A	C	1.46112	1.18376	1.80345	0.0004144	1.47639	1.11552	1.954	0.006444	1.46668	1.23941	1.73562	8.23e-06
8	1117164	rs10086277	G	A	1.38639	1.17847	1.63098	8.15e-05	1.28763	1.02255	1.62141	0.03159	1.35283	1.18449	1.5451	8.24e-06
13	28866296	rs1886233	A	G	1.38514	1.16982	1.64009	0.0001586	1.34824	1.05341	1.72558	0.01767	1.37328	1.1944	1.57894	8.31e-06
8	1104749	rs1869033	T	C	1.41836	1.17993	1.70496	0.0001972	1.36944	1.06433	1.76201	0.01448	1.40116	1.20772	1.62559	8.66e-06
13	28790368	rs9554288	C	T	1.37837	1.1625	1.63432	0.0002207	1.37727	1.06874	1.77486	0.01339	1.37809	1.19648	1.58727	8.77e-06
7	32119859	rs73098686	A	G	1.6185	1.2673	2.06702	0.0001143	1.4884	1.05065	2.10853	0.0252	1.57428	1.28876	1.92306	8.85e-06
8	1083803	rs10866917	T	A	1.38044	1.15629	1.64804	0.0003592	1.38847	1.08868	1.77081	0.008195	1.3832	1.1988	1.59597	8.96e-06
13	28759498	rs12583036	A	G	1.38445	1.16717	1.64217	0.000187	1.35581	1.05767	1.73799	0.01631	1.3752	1.19467	1.58301	9.02e-06
13	28848715	rs9554301	G	C	1.3868	1.17008	1.64367	0.0001626	1.34434	1.04892	1.72295	0.01942	1.373	1.19346	1.57955	9.34e-06
13	28767741	rs1286890	C	G	1.37561	1.15973	1.63169	0.0002516	1.37149	1.07011	1.75775	0.0126	1.37424	1.19384	1.5819	9.43e-06
13	28773368	rs9554284	T	G	1.37383	1.15799	1.62989	0.0002687	1.38666	1.07518	1.78838	0.01177	1.37782	1.19554	1.58789	9.45e-06
13	28832987	rs9551454	G	A	1.38196	1.16599	1.63793	0.0001906	1.35189	1.05461	1.73296	0.01736	1.37218	1.19275	1.5786	9.74e-06
8	1117739	rs13260791	A	G	1.38334	1.17657	1.62644	8.56e-05	1.27928	1.01673	1.60964	0.03563	1.34784	1.18081	1.53849	9.82e-06
12	95999293	rs60624934	C	CT	1.9603	1.42031	2.7056	4.25e-05	1.53987	0.98012	2.4193	0.06108	1.80688	1.39007	2.34867	9.86e-06
3	56052839	rs3816575	G	T	1.26339	1.06428	1.49975	0.007523	1.57649	1.24852	1.99061	0.0001309	1.36547	1.18925	1.56781	9.92e-06
6	77978620	rs34594111	GACAC	G	1.74124	1.35489	2.23777	1.48e-05	1.31416	0.932763	1.85151	0.1182	1.57838	1.28908	1.9326	9.96e-06
1	207936886	rs2796269	T	C	1.75137	1.27142	2.4125	0.0006036	1.72702	1.17568	2.53692	0.005366	1.74124	1.36128	2.22727	9.99e-06
