# Supplementary material for: Genome-wide association and functional interrogation identified a variant at 3p26.1 modulating ovarian cancer survival among Chinese women
Source: Cell Discov. 2021 Dec 21;7:121. doi: 10.1038/s41421-021-00342-6 (PMC8688503; doi:10.1038/s41421-021-00342-6)
Supplement: Supplementary file 4 — Supplementary Data S3 [file 41421_2021_342_MOESM4_ESM.xlsx]

## Sheet: Sheet1
Supplementary Data 3. Annotation of variants in 95% credible set.
GWAS4D & RegulomeDB-related Annotations and Prioritization
rsID	MAF	Fine-mapping Posterior Probability	GWAS P-value	GeneName	Segway Feature	RegulomeDB Rank	RegulomeDB Score	GWAS4D relevant tissue-inference Combined-Probability	GWAS4D relevant tissue-inference Composite-Probability	GWAS4D relevant tissue-inference Cell-Probability
rs9311399	0.152	0.045059	1.06e-06	ITPR1	GM1	4	0.60906	0.192229	0.113141	0.849508
rs7631664	0.149	0.39367	1.62e-08	ITPR1	R1	4	0.70497	0.136061	0.184051	0.36963
rs3804994	0.135	0.178484	3.62e-08	ITPR1	GE0	6	0.78228	0.108118	0.146251	0.36963
rs6781893	0.138	0.214532	2.99e-08	ITPR1	R3	5	0.35945	0.0556364	0.0752594	0.36963
rs3804995	0.15	0.162508	4.03e-08	ITPR1	GE0	5	0.49589	0.0451057	0.0610146	0.36963
regBase v1.0 Functional Prediction Socre and Prioritization
rsID	CADD_PHRED	DANN_PHRED	FATHMM-MKL_PHRED	FunSeq2_PHRED	Eigen_PHRED	Eigen_PC_PHRED	GenoCanyon_PHRED	FIRE_PHRED	ReMM_PHRED	LINSIGHT_PHRED
rs9311399	1.4167	1.4947	2.5666	23.2345	5.9443	13.7292	16.957	3.7846	1.1516	6.9072
rs6781893	2.0979	4.7233	0.026	8.6513	0.5862	0.6117	6.2338	5.4441	1.0042	3.4438
rs7631664	8.0485	5.4502	4.7162	11.4166	6.581	9.7185	15.4735	2.2411	1.366	13.1664
rs3804995	0.9459	0.0689	0.4582	8.6513	0.4733	0.5474	10.9827	1.5542	0.9091	7.2692
rs3804994	2.0205	3.8817	4.1672	8.6513	3.0795	3.7499	6.5281	0.9468	1.0635	2.9197
rsID	fitCons_PHRED	FATHMM-XF_PHRED	CScape_PHRED	CDTS_PHRED	regBase_REG	regBase_REG_Common
rs9311399	13.858	0.3284	0.3366	1.6045	0.870022	0.941806
rs6781893	10.1449	0.3284	0.3358	2.8565	0.663224	0.543808
rs7631664	4.5001	0.3507	0.3314	1.6873	0.688819	0.214478
rs3804995	4.5001	0.5251	0.4897	1.0037	0.740672	0.156177
rs3804994	4.5001	1.3703	0.6802	0.8121	0.589757	0.0581636
HaploReg v4.1 Annotations (ASN mode)
chr	pos (hg38)	LD (r²)	LD (D')	variant	Promoter histone marks	Enhancer Histone marks	DNAse	Proteins bound	Motifs changed	GRASP QTL hits
3	4709124	0.69	0.9	rs3804994		4 tissues			Foxa	3 hits
3	4709326	0.69	0.9	rs3804995		6 tissues			AIRE,HNF1,Pax-8	4 hits
3	4709568	0.69	0.9	rs7631664		8 tissues	13 tissues		AP-1,PLZF,Sin3Ak-20	3 hits
3	4711040	0.68	0.87	rs6781893		4 tissues
3	4721772	1	1	rs9311399	STRM, LNG	18 tissues	16 tissues	CTCF	8 altered motifs
Roadmap Epigenomics Signals in Ovary Tissue
rsID	chr	Start	End	Signal	-logP	CellID	CellName	MarkType
rs9311399	3	4763200	4763576	3.73582	5.42352	E097	Ovary	E097-H3K27ac
rs9311399	3	4763312	4763587	3.95858	7.36049	E097	Ovary	E097-H3K4me1
rs9311399	3	4763363	4763482	4.55137	6.02928	E097	Ovary	E097-DNase
All Roadmap Epigenomics Signals
rsID	chr	Start	End	Signal	-logP	CellID	CellName	MarkType
rs7631664	3	4749504	4752633	6.60000	18.75374	E124	Monocytes-CD14+ RO01746 Primary Cells	E124-H3K36me3
rs7631664	3	4750917	4751473	4.33716	7.54090	E099	Placenta Amnion	E099-H3K4me1
rs7631664	3	4750967	4751252	3.67384	4.23024	E127	NHEK-Epidermal Keratinocyte Primary Cells	E127-H3K4me1
rs7631664	3	4750991	4751458	4.03575	5.67762	E018	iPS-15b Cells	E018-H3K4me1
rs7631664	3	4750996	4751577	7.65697	13.08848	E119	HMEC Mammary Epithelial Primary Cells	E119-H3K4me1
rs7631664	3	4750997	4752741	6.72724	15.91655	E050	Primary hematopoietic stem cells G-CSF-mobilized Female	E050-H3K36me3
rs7631664	3	4751007	4751562	5.27938	10.98723	E025	Adipose Derived Mesenchymal Stem Cell Cultured Cells	E025-H3K4me1
rs7631664	3	4751067	4752733	7.36706	18.13306	E051	Primary hematopoietic stem cells G-CSF-mobilized Male	E051-H3K36me3
rs7631664	3	4751094	4751310	3.23844	5.18209	E028	Breast variant Human Mammary Epithelial Cells (vHMEC)	E028-H3K4me1
rs7631664	3	4751104	4751495	2.54903	2.34354	E035	Primary hematopoietic stem cells	E035-H3K36me3
rs7631664	3	4751105	4751293	4.05870	5.96212	E080	Fetal Adrenal Gland	E080-H3K36me3
rs7631664	3	4751110	4751388	3.25755	4.02694	E034	Primary T cells from peripheral blood	E034-H3K36me3
rs7631664	3	4751114	4751435	4.17257	7.08265	E019	iPS-18 Cells	E019-H3K4me1
rs7631664	3	4751116	4751260	3.00413	3.20558	E109	Small Intestine	E109-H3K36me3
rs7631664	3	4751117	4751311	12.84570	29.85232	E055	Foreskin Fibroblast Primary Cells skin01	E055-DNase
rs7631664	3	4751117	4751326	4.88609	7.87240	E036	Primary hematopoietic stem cells short term culture	E036-H3K36me3
rs7631664	3	4751123	4751304	15.70255	34.02751	E056	Foreskin Fibroblast Primary Cells skin02	E056-DNase
rs7631664	3	4751137	4751294	9.14815	19.41797	E028	Breast variant Human Mammary Epithelial Cells (vHMEC)	E028-DNase
rs7631664	3	4751144	4751264	5.33224	8.01498	E128	NHLF Lung Fibroblast Primary Cells	E128-DNase
rs7631664	3	4751146	4751305	4.14335	5.61169	E096	Lung	E096-H3K36me3
rs7631664	3	4751148	4751269	4.91144	7.06625	E006	H1 Derived Mesenchymal Stem Cells	E006-DNase
rs7631664	3	4751149	4751426	4.68009	7.55581	E032	Primary B cells from peripheral blood	E032-H3K36me3
rs7631664	3	4751153	4751328	3.19952	4.70046	E008	H9 Cells	E008-H3K4me1
rs7631664	3	4751154	4751337	5.37306	11.53936	E059	Foreskin Melanocyte Primary Cells skin01	E059-DNase
rs7631664	3	4751156	4751278	2.25000	2.41987	E117	HeLa-S3 Cervical Carcinoma Cell Line	E117-H3K36me3
rs7631664	3	4751157	4751326	10.51103	24.57151	E057	Foreskin Keratinocyte Primary Cells skin02	E057-DNase
rs7631664	3	4751160	4751264	6.73776	10.92052	E017	IMR90 fetal lung fibroblasts Cell Line	E017-DNase
rs7631664	3	4751160	4751505	4.45907	6.61676	E080	Fetal Adrenal Gland	E080-H3K27ac
rs7631664	3	4751165	4751406	4.86169	7.55777	E119	HMEC Mammary Epithelial Primary Cells	E119-DNase
rs7631664	3	4751166	4751344	13.13608	26.67349	E126	NHDF-Ad Adult Dermal Fibroblast Primary Cells	E126-DNase
rs7631664	3	4751166	4751370	3.00032	5.26704	E020	iPS-20b Cells	E020-H3K4me1
rs7631664	3	4751169	4751498	5.14491	9.67217	E068	Brain Anterior Caudate	E068-H3K27ac
rs7631664	3	4751170	4751275	3.55568	4.48859	E127	NHEK-Epidermal Keratinocyte Primary Cells	E127-DNase
rs7631664	3	4751170	4751336	3.41879	4.33257	E080	Fetal Adrenal Gland	E080-H3K4me1
rs7631664	3	4751179	4751325	6.70088	12.41407	E005	H1 BMP4 Derived Trophoblast Cultured Cells	E005-DNase
rs7631664	3	4751179	4751383	3.79175	6.75765	E001	ES-I3 Cells	E001-H3K4me1
rs7631664	3	4751187	4751252	3.53722	6.00022	E091	Placenta	E091-DNase
rs7631664	3	4751196	4751350	3.07191	3.43633	E100	Psoas Muscle	E100-H3K36me3
rs7631664	3	4751203	4751577	2.69149	3.74090	E043	Primary T helper cells from peripheral blood	E043-H3K36me3
rs7631664	3	4751221	4751420	3.00452	4.15448	E016	HUES64 Cells	E016-H3K4me1
rs3804994	3	4745993	4750811	8.72894	19.20661	E032	Primary B cells from peripheral blood	E032-H3K36me3
rs3804994	3	4749489	4751081	5.63633	14.29954	E122	HUVEC Umbilical Vein Endothelial Primary Cells	E122-H3K4me1
rs3804994	3	4749504	4752633	6.60000	18.75374	E124	Monocytes-CD14+ RO01746 Primary Cells	E124-H3K36me3
rs3804994	3	4749938	4750936	4.98363	11.00531	E019	iPS-18 Cells	E019-H3K4me1
rs3804994	3	4750117	4751104	5.13313	11.04500	E078	Duodenum Smooth Muscle	E078-H3K36me3
rs3804994	3	4750205	4750891	4.67073	7.17374	E036	Primary hematopoietic stem cells short term culture	E036-H3K36me3
rs3804994	3	4750231	4750895	3.45488	5.60822	E042	Primary T helper 17 cells PMA-I stimulated	E042-H3K36me3
rs3804994	3	4750316	4750854	3.94837	7.07245	E020	iPS-20b Cells	E020-H3K4me1
rs3804994	3	4750376	4750910	3.84973	5.85883	E051	Primary hematopoietic stem cells G-CSF-mobilized Male	E051-H3K36me3
rs3804994	3	4750499	4750916	3.26285	4.81532	E050	Primary hematopoietic stem cells G-CSF-mobilized Female	E050-H3K36me3
rs3804994	3	4750513	4750827	4.62018	6.82129	E046	Primary Natural Killer cells from peripheral blood	E046-H3K36me3
rs3804994	3	4750608	4750889	3.00616	5.28056	E001	ES-I3 Cells	E001-H3K4me1
rs3804994	3	4750631	4750853	3.52186	5.50889	E013	hESC Derived CD56+ Mesoderm Cultured Cells	E013-H3K27ac
rs3804994	3	4750687	4750944	3.57143	4.92450	E024	ES-UCSF4 Cells	E024-H3K4me1
rs9311399	3	4759596	4765127	29.80183	124.85559	E121	HSMM cell derived Skeletal Muscle Myotubes Cells	E121-H3K27ac
rs9311399	3	4759652	4764169	16.80709	45.91700	E103	Rectal Smooth Muscle	E103-H3K27ac
rs9311399	3	4759900	4764500	.	.	E107	Skeletal Muscle Male	E107-H3K27ac
rs9311399	3	4760894	4765109	28.76165	162.61285	E066	Liver	E066-H3K27ac
rs9311399	3	4761597	4764675	26.38339	113.14457	E120	HSMM Skeletal Muscle Myoblasts Cells	E120-H3K27ac
rs9311399	3	4761625	4765075	.	.	E052	Muscle Satellite Cultured Cells	E052-H3K27ac
rs9311399	3	4761641	4764203	6.42434	17.89357	E121	HSMM cell derived Skeletal Muscle Myotubes Cells	E121-H3K4me2
rs9311399	3	4761675	4765075	.	.	E023	Mesenchymal Stem Cell Derived Adipocyte Cultured Cells	E023-H3K27ac
rs9311399	3	4761698	4765130	14.00000	80.29418	E129	Osteoblast Primary Cells	E129-H3K27ac
rs9311399	3	4761738	4765103	24.27091	153.98813	E026	Bone Marrow Derived Cultured Mesenchymal Stem Cells	E026-H3K27ac
rs9311399	3	4761750	4763950	.	.	E026	Bone Marrow Derived Cultured Mesenchymal Stem Cells	E026-H3K4me2
rs9311399	3	4761750	4766225	.	.	E025	Adipose Derived Mesenchymal Stem Cell Cultured Cells	E025-H3K27ac
rs9311399	3	4761763	4764688	21.87882	101.49219	E125	NH-A Astrocytes Primary Cells	E125-H3K27ac
rs9311399	3	4761790	4764549	10.13869	27.41462	E023	Mesenchymal Stem Cell Derived Adipocyte Cultured Cells	E023-H3K4me1
rs9311399	3	4761825	4764225	.	.	E023	Mesenchymal Stem Cell Derived Adipocyte Cultured Cells	E023-H3K4me2
rs9311399	3	4761825	4764975	.	.	E028	Breast variant Human Mammary Epithelial Cells (vHMEC)	E028-H3K27ac
rs9311399	3	4761850	4763900	.	.	E025	Adipose Derived Mesenchymal Stem Cell Cultured Cells	E025-H3K4me2
rs9311399	3	4762000	4764150	.	.	E026	Bone Marrow Derived Cultured Mesenchymal Stem Cells	E026-DNase
rs9311399	3	4762000	4764275	.	.	E129	Osteoblast Primary Cells	E129-DNase
rs9311399	3	4762134	4765952	7.87544	19.64405	E050	Primary hematopoietic stem cells G-CSF-mobilized Female	E050-H3K4me1
rs9311399	3	4762777	4764226	10.59323	25.30513	E076	Colon Smooth Muscle	E076-H3K27ac
rs9311399	3	4762817	4764165	10.18653	25.15392	E063	Adipose Nuclei	E063-H3K27ac
rs9311399	3	4762853	4764445	7.85803	24.66227	E049	Mesenchymal Stem Cell Derived Chondrocyte Cultured Cells	E049-H3K4me1
rs9311399	3	4762861	4764969	10.90027	41.44327	E049	Mesenchymal Stem Cell Derived Chondrocyte Cultured Cells	E049-H3K27ac
rs9311399	3	4762873	4764190	7.94003	26.91845	E108	Skeletal Muscle Female	E108-H3K27ac
rs9311399	3	4762883	4764229	8.34983	19.54789	E068	Brain Anterior Caudate	E068-H3K27ac
rs9311399	3	4762885	4763724	5.65416	8.52737	E013	hESC Derived CD56+ Mesoderm Cultured Cells	E013-H3K4me1
rs9311399	3	4762888	4764188	10.52635	23.30628	E119	HMEC Mammary Epithelial Primary Cells	E119-H3K27ac
rs9311399	3	4762891	4764187	7.25911	18.36732	E127	NHEK-Epidermal Keratinocyte Primary Cells	E127-H3K27ac
rs9311399	3	4762899	4764115	6.29211	19.38730	E129	Osteoblast Primary Cells	E129-H3K4me2
rs9311399	3	4762900	4763925	.	.	E076	Colon Smooth Muscle	E076-H3K4me2
rs9311399	3	4762900	4763950	.	.	E028	Breast variant Human Mammary Epithelial Cells (vHMEC)	E028-H3K4me2
rs9311399	3	4762900	4764100	.	.	E083	Fetal Heart	E083-H3K27ac
rs9311399	3	4762900	4764150	.	.	E068	Brain Anterior Caudate	E068-H3K4me2
rs9311399	3	4762900	4764175	.	.	E057	Foreskin Keratinocyte Primary Cells skin02	E057-H3K27ac
rs9311399	3	4762900	4764175	.	.	E086	Fetal Kidney	E086-H3K27ac
rs9311399	3	4762900	4764225	.	.	E049	Mesenchymal Stem Cell Derived Chondrocyte Cultured Cells	E049-H3K4me2
rs9311399	3	4762906	4763975	5.43599	13.53567	E013	hESC Derived CD56+ Mesoderm Cultured Cells	E013-H3K27ac
rs9311399	3	4762909	4764225	8.32648	20.01770	E073	Brain_Dorsolateral_Prefrontal_Cortex	E073-H3K27ac
rs9311399	3	4762914	4764108	5.85034	20.95223	E114	A549 EtOH 0.02pct Lung Carcinoma Cell Line	E114-H3K27ac
rs9311399	3	4762915	4763838	5.02364	13.26036	E111	Stomach Smooth Muscle	E111-H3K27ac
rs9311399	3	4762925	4764150	.	.	E088	Fetal Lung	E088-H3K27ac
rs9311399	3	4762925	4764550	.	.	E066	Liver	E066-H3K4me2
rs9311399	3	4762928	4763618	37.21583	102.35167	E128	NHLF Lung Fibroblast Primary Cells	E128-DNase
rs9311399	3	4762929	4764059	6.51744	12.51108	E014	HUES48 Cells	E014-H3K27ac
rs9311399	3	4762932	4764170	5.61434	10.52602	E068	Brain Anterior Caudate	E068-H3K4me1
rs9311399	3	4762932	4764377	5.01532	10.00129	E076	Colon Smooth Muscle	E076-H3K4me1
rs9311399	3	4762935	4764560	5.31820	10.92847	E119	HMEC Mammary Epithelial Primary Cells	E119-H3K4me1
rs9311399	3	4762937	4764565	6.83208	19.76184	E066	Liver	E066-H3K4me1
rs9311399	3	4762938	4763789	5.74136	15.02370	E072	Brain Inferior Temporal Lobe	E072-H3K27ac
rs9311399	3	4762939	4764216	8.32191	23.13270	E108	Skeletal Muscle Female	E108-H3K4me1
rs9311399	3	4762950	4763875	.	.	E053	Cortex derived primary cultured neurospheres	E053-H3K27ac
rs9311399	3	4762950	4763875	.	.	E107	Skeletal Muscle Male	E107-H3K4me2
rs9311399	3	4762950	4764150	.	.	E052	Muscle Satellite Cultured Cells	E052-DNase
rs9311399	3	4762950	4764175	.	.	E027	Breast Myoepithelial Primary Cells	E027-H3K27ac
rs9311399	3	4762950	4764175	.	.	E108	Skeletal Muscle Female	E108-H3K4me2
rs9311399	3	4762950	4764475	.	.	E077	Duodenum Mucosa	E077-H3K27ac
rs9311399	3	4762952	4764166	9.19637	36.87577	E006	H1 Derived Mesenchymal Stem Cells	E006-H3K27ac
rs9311399	3	4762952	4764201	4.40644	9.47488	E071	Brain Hippocampus Middle	E071-H3K4me1
rs9311399	3	4762958	4764176	6.62289	11.09954	E075	Colonic Mucosa	E075-H3K27ac
rs9311399	3	4762960	4764182	7.26588	15.69778	E127	NHEK-Epidermal Keratinocyte Primary Cells	E127-H3K4me1
rs9311399	3	4762962	4763841	5.10223	10.08017	E103	Rectal Smooth Muscle	E103-H3K4me1
rs9311399	3	4762962	4763882	4.51958	11.30183	E067	Brain Angular Gyrus	E067-H3K27ac
rs9311399	3	4762974	4763571	4.55399	6.25280	E087	Pancreatic Islets	E087-H3K4me1
rs9311399	3	4762975	4764125	.	.	E023	Mesenchymal Stem Cell Derived Adipocyte Cultured Cells	E023-DNase
rs9311399	3	4762975	4764125	.	.	E108	Skeletal Muscle Female	E108-DNase
rs9311399	3	4762975	4764150	.	.	E025	Adipose Derived Mesenchymal Stem Cell Cultured Cells	E025-DNase
rs9311399	3	4762975	4764150	.	.	E049	Mesenchymal Stem Cell Derived Chondrocyte Cultured Cells	E049-DNase
rs9311399	3	4762975	4764175	.	.	E110	Stomach Mucosa	E110-H3K27ac
rs9311399	3	4762975	4764200	.	.	E051	Primary hematopoietic stem cells G-CSF-mobilized Male	E051-H3K27ac
rs9311399	3	4762976	4763892	6.02406	13.63850	E069	Brain Cingulate Gyrus	E069-H3K27ac
rs9311399	3	4762979	4763884	4.55556	15.88087	E114	A549 EtOH 0.02pct Lung Carcinoma Cell Line	E114-H3K4me1
rs9311399	3	4762982	4764473	5.18228	11.80429	E107	Skeletal Muscle Male	E107-H3K4me1
rs9311399	3	4762990	4763469	4.69959	8.20275	E067	Brain Angular Gyrus	E067-H3K4me1
rs9311399	3	4762990	4763861	4.04858	6.99898	E115	Dnd41 TCell Leukemia Cell Line	E115-H3K27ac
rs9311399	3	4762999	4764219	21.07141	74.58063	E057	Foreskin Keratinocyte Primary Cells skin02	E057-DNase
rs9311399	3	4763000	4764100	.	.	E013	hESC Derived CD56+ Mesoderm Cultured Cells	E013-DNase
rs9311399	3	4763000	4764125	.	.	E068	Brain Anterior Caudate	E068-DNase
rs9311399	3	4763000	4764125	.	.	E076	Colon Smooth Muscle	E076-DNase
rs9311399	3	4763000	4764125	.	.	E103	Rectal Smooth Muscle	E103-DNase
rs9311399	3	4763000	4764150	.	.	E058	Foreskin Keratinocyte Primary Cells skin03	E058-DNase
rs9311399	3	4763000	4764150	.	.	E066	Liver	E066-DNase
rs9311399	3	4763002	4763643	3.79256	6.60524	E078	Duodenum Smooth Muscle	E078-H3K27ac
rs9311399	3	4763013	4764143	5.27959	10.98764	E071	Brain Hippocampus Middle	E071-H3K27ac
rs9311399	3	4763021	4763535	4.48266	7.51175	E069	Brain Cingulate Gyrus	E069-H3K4me1
rs9311399	3	4763025	4763850	.	.	E054	Ganglion Eminence derived primary cultured neurospheres	E054-H3K27ac
rs9311399	3	4763025	4764175	.	.	E027	Breast Myoepithelial Primary Cells	E027-DNase
rs9311399	3	4763026	4764243	4.93368	7.10132	E102	Rectal Mucosa Donor 31	E102-H3K27ac
rs9311399	3	4763031	4764163	23.55830	70.31950	E028	Breast variant Human Mammary Epithelial Cells (vHMEC)	E028-DNase
rs9311399	3	4763033	4763607	3.73458	4.58172	E040	Primary T helper memory cells from peripheral blood 1	E040-H3K27ac
rs9311399	3	4763047	4763693	31.94309	92.32494	E125	NH-A Astrocytes Primary Cells	E125-DNase
rs9311399	3	4763050	4763625	.	.	E115	Dnd41 TCell Leukemia Cell Line	E115-DNase
rs9311399	3	4763050	4763850	.	.	E070	Brain Germinal Matrix	E070-H3K27ac
rs9311399	3	4763050	4764125	.	.	E073	Brain_Dorsolateral_Prefrontal_Cortex	E073-DNase
rs9311399	3	4763054	4763527	10.02382	20.37206	E119	HMEC Mammary Epithelial Primary Cells	E119-DNase
rs9311399	3	4763074	4764069	26.91722	77.07080	E120	HSMM Skeletal Muscle Myoblasts Cells	E120-DNase
rs9311399	3	4763075	4763480	4.82571	8.42871	E032	Primary B cells from peripheral blood	E032-H3K36me3
rs9311399	3	4763075	4763600	.	.	E063	Adipose Nuclei	E063-DNase
rs9311399	3	4763075	4764125	.	.	E071	Brain Hippocampus Middle	E071-DNase
rs9311399	3	4763075	4764175	.	.	E107	Skeletal Muscle Male	E107-DNase
rs9311399	3	4763078	4763980	4.74141	9.23577	E005	H1 BMP4 Derived Trophoblast Cultured Cells	E005-H3K27ac
rs9311399	3	4763089	4763636	5.15634	8.41215	E091	Placenta	E091-H3K4me1
rs9311399	3	4763095	4764235	3.80759	7.30398	E027	Breast Myoepithelial Primary Cells	E027-H3K4me1
rs9311399	3	4763100	4763475	.	.	E077	Duodenum Mucosa	E077-DNase
rs9311399	3	4763100	4763600	.	.	E078	Duodenum Smooth Muscle	E078-DNase
rs9311399	3	4763100	4763625	.	.	E040	Primary T helper memory cells from peripheral blood 1	E040-DNase
rs9311399	3	4763100	4763950	.	.	E081	Fetal Brain Male	E081-H3K27ac
rs9311399	3	4763119	4763823	3.09304	6.41011	E114	A549 EtOH 0.02pct Lung Carcinoma Cell Line	E114-H3K4me2
rs9311399	3	4763119	4764218	10.73458	25.55744	E079	Esophagus	E079-H3K27ac
rs9311399	3	4763120	4764122	17.42726	42.47947	E121	HSMM cell derived Skeletal Muscle Myotubes Cells	E121-DNase
rs9311399	3	4763125	4763550	.	.	E111	Stomach Smooth Muscle	E111-DNase
rs9311399	3	4763125	4763575	.	.	E069	Brain Cingulate Gyrus	E069-DNase
rs9311399	3	4763125	4763925	.	.	E082	Fetal Brain Female	E082-H3K27ac
rs9311399	3	4763125	4764150	.	.	E099	Placenta Amnion	E099-DNase
rs9311399	3	4763130	4763686	9.26454	30.19083	E017	IMR90 fetal lung fibroblasts Cell Line	E017-DNase
rs9311399	3	4763136	4763570	3.40000	5.94584	E058	Foreskin Keratinocyte Primary Cells skin03	E058-H3K4me1
rs9311399	3	4763138	4763627	6.55358	10.28308	E098	Pancreas	E098-H3K27ac
rs9311399	3	4763143	4763865	7.74453	15.05279	E102	Rectal Mucosa Donor 31	E102-H3K4me1
rs9311399	3	4763144	4763590	3.30224	4.47842	E111	Stomach Smooth Muscle	E111-H3K4me1
rs9311399	3	4763147	4763705	5.00845	8.75252	E073	Brain_Dorsolateral_Prefrontal_Cortex	E073-H3K4me1
rs9311399	3	4763150	4763500	.	.	E087	Pancreatic Islets	E087-DNase
rs9311399	3	4763150	4763550	.	.	E072	Brain Inferior Temporal Lobe	E072-DNase
rs9311399	3	4763150	4763575	.	.	E065	Aorta	E065-DNase
rs9311399	3	4763150	4763575	.	.	E067	Brain Angular Gyrus	E067-DNase
rs9311399	3	4763150	4763600	.	.	E014	HUES48 Cells	E014-DNase
rs9311399	3	4763150	4764125	.	.	E102	Rectal Mucosa Donor 31	E102-DNase
rs9311399	3	4763154	4763465	16.16714	37.48732	E055	Foreskin Fibroblast Primary Cells skin01	E055-DNase
rs9311399	3	4763166	4763478	3.49193	5.22911	E074	Brain Substantia Nigra	E074-H3K27ac
rs9311399	3	4763170	4763586	11.39836	26.12167	E006	H1 Derived Mesenchymal Stem Cells	E006-DNase
rs9311399	3	4763175	4763500	.	.	E104	Right Atrium	E104-DNase
rs9311399	3	4763175	4763550	.	.	E015	HUES6 Cells	E015-DNase
rs9311399	3	4763175	4763550	.	.	E061	Foreskin Melanocyte Primary Cells skin03	E061-DNase
rs9311399	3	4763175	4763575	.	.	E001	ES-I3 Cells	E001-DNase
rs9311399	3	4763175	4763575	.	.	E002	ES-WA7 Cells	E002-DNase
rs9311399	3	4763175	4763575	.	.	E011	hESC Derived CD184+ Endoderm Cultured Cells	E011-DNase
rs9311399	3	4763175	4763575	.	.	E016	HUES64 Cells	E016-DNase
rs9311399	3	4763175	4763575	.	.	E075	Colonic Mucosa	E075-DNase
rs9311399	3	4763175	4763575	.	.	E079	Esophagus	E079-DNase
rs9311399	3	4763175	4763603	8.12856	14.58708	E065	Aorta	E065-H3K27ac
rs9311399	3	4763175	4763850	.	.	E102	Rectal Mucosa Donor 31	E102-H3K4me2
rs9311399	3	4763175	4764075	.	.	E037	Primary T helper memory cells from peripheral blood 2	E037-DNase
rs9311399	3	4763180	4763562	10.13881	23.33622	E091	Placenta	E091-DNase
rs9311399	3	4763183	4763594	3.40000	5.94584	E109	Small Intestine	E109-H3K27ac
rs9311399	3	4763189	4763668	3.97965	6.60241	E093	Fetal Thymus	E093-H3K36me3
rs9311399	3	4763195	4763456	3.26923	5.66645	E117	HeLa-S3 Cervical Carcinoma Cell Line	E117-H3K4me1
rs9311399	3	4763196	4763463	3.61346	6.87670	E005	H1 BMP4 Derived Trophoblast Cultured Cells	E005-DNase
rs9311399	3	4763200	4763576	3.73582	5.42352	E097	Ovary	E097-H3K27ac
rs9311399	3	4763200	4763950	.	.	E073	Brain_Dorsolateral_Prefrontal_Cortex	E073-H3K4me2
rs9311399	3	4763221	4764555	4.90875	11.25217	E037	Primary T helper memory cells from peripheral blood 2	E037-H3K4me1
rs9311399	3	4763242	4763928	5.37528	9.31879	E126	NHDF-Ad Adult Dermal Fibroblast Primary Cells	E126-H3K4me1
rs9311399	3	4763244	4763536	3.94329	6.02053	E127	NHEK-Epidermal Keratinocyte Primary Cells	E127-DNase
rs9311399	3	4763255	4763574	6.13847	9.02978	E114	A549 EtOH 0.02pct Lung Carcinoma Cell Line	E114-DNase
rs9311399	3	4763259	4763505	2.16827	2.69819	E078	Duodenum Smooth Muscle	E078-H3K4me1
rs9311399	3	4763264	4763543	6.17824	10.74744	E004	H1 BMP4 Derived Mesendoderm Cultured Cells	E004-DNase
rs9311399	3	4763271	4763873	3.11190	8.74782	E025	Adipose Derived Mesenchymal Stem Cell Cultured Cells	E025-H3K4me1
rs9311399	3	4763292	4763940	5.52903	16.05280	E026	Bone Marrow Derived Cultured Mesenchymal Stem Cells	E026-H3K4me1
rs9311399	3	4763312	4763587	3.95858	7.36049	E097	Ovary	E097-H3K4me1
rs9311399	3	4763317	4763691	3.13034	3.82867	E080	Fetal Adrenal Gland	E080-H3K36me3
rs9311399	3	4763326	4763949	5.87118	18.56690	E125	NH-A Astrocytes Primary Cells	E125-H3K4me2
rs9311399	3	4763332	4763645	4.50021	8.14292	E124	Monocytes-CD14+ RO01746 Primary Cells	E124-H3K36me3
rs9311399	3	4763340	4764215	4.24413	7.94101	E040	Primary T helper memory cells from peripheral blood 1	E040-H3K4me1
rs9311399	3	4763344	4763659	3.31953	4.91855	E038	Primary T helper naive cells from peripheral blood	E038-H3K4me1
rs9311399	3	4763347	4764567	7.42857	29.99650	E129	Osteoblast Primary Cells	E129-H3K4me1
rs9311399	3	4763351	4763489	3.02253	2.73791	E031	Primary B cells from cord blood	E031-H3K36me3
rs9311399	3	4763351	4763521	3.75403	5.00119	E051	Primary hematopoietic stem cells G-CSF-mobilized Male	E051-H3K36me3
rs9311399	3	4763354	4763596	5.87214	9.18819	E113	Spleen	E113-H3K27ac
rs9311399	3	4763357	4763674	3.97501	6.33238	E077	Duodenum Mucosa	E077-H3K4me1
rs9311399	3	4763363	4763482	4.55137	6.02928	E097	Ovary	E097-DNase
rs9311399	3	4763363	4764462	11.12811	23.20706	E128	NHLF Lung Fibroblast Primary Cells	E128-H3K27ac
rs9311399	3	4763365	4763934	7.51470	28.77381	E052	Muscle Satellite Cultured Cells	E052-H3K4me1
rs9311399	3	4763367	4763676	4.00647	8.00561	E014	HUES48 Cells	E014-H3K4me1
rs9311399	3	4763370	4764158	4.31915	5.86499	E128	NHLF Lung Fibroblast Primary Cells	E128-H3K4me1
rs9311399	3	4763370	4764566	4.99530	11.79348	E121	HSMM cell derived Skeletal Muscle Myotubes Cells	E121-H3K4me1
rs9311399	3	4763375	4763825	.	.	E103	Rectal Smooth Muscle	E103-H3K4me2
rs9311399	3	4763376	4763641	6.84616	23.79077	E017	IMR90 fetal lung fibroblasts Cell Line	E017-H3K4me2
rs9311399	3	4763382	4763546	2.26923	2.45148	E101	Rectal Mucosa Donor 29	E101-H3K4me1
rs9311399	3	4763386	4764165	5.30843	7.38202	E057	Foreskin Keratinocyte Primary Cells skin02	E057-H3K4me1
rs9311399	3	4763390	4764129	11.88848	53.93080	E017	IMR90 fetal lung fibroblasts Cell Line	E017-H3K27ac
rs9311399	3	4763391	4763643	3.48460	4.37881	E113	Spleen	E113-H3K4me1
rs9311399	3	4763393	4763741	3.26416	5.02440	E076	Colon Smooth Muscle	E076-H3K4me3
rs9311399	3	4763394	4764063	3.43134	4.57744	E127	NHEK-Epidermal Keratinocyte Primary Cells	E127-H3K4me2
rs9311399	3	4763396	4763643	5.98237	20.12336	E017	IMR90 fetal lung fibroblasts Cell Line	E017-H3K4me1
rs9311399	3	4763400	4763825	.	.	E013	hESC Derived CD56+ Mesoderm Cultured Cells	E013-H3K4me2
rs9311399	3	4763404	4763611	4.64240	6.64680	E104	Right Atrium	E104-H3K27ac
rs9311399	3	4763404	4764634	5.90440	12.68394	E123	K562 Leukemia Cells	E123-H3K4me1
rs9311399	3	4763405	4763525	3.65892	4.64780	E009	H9 Derived Neuronal Progenitor Cultured Cells	E009-H3K4me1
rs9311399	3	4763406	4763871	4.25615	12.34661	E052	Muscle Satellite Cultured Cells	E052-H3K4me2
rs9311399	3	4763409	4763670	5.32081	6.95144	E128	NHLF Lung Fibroblast Primary Cells	E128-H3K4me2
rs9311399	3	4763410	4763592	3.48762	5.00131	E095	Left Ventricle	E095-H3K4me1
rs9311399	3	4763415	4763701	3.88137	5.08049	E126	NHDF-Ad Adult Dermal Fibroblast Primary Cells	E126-H3K27ac
rs9311399	3	4763419	4763576	2.93293	3.36587	E105	Right Ventricle	E105-H3K27ac
rs9311399	3	4763421	4763551	3.40186	4.25084	E104	Right Atrium	E104-H3K4me1
rs9311399	3	4763422	4763808	3.97876	7.40210	E026	Bone Marrow Derived Cultured Mesenchymal Stem Cells	E026-H3K4me3
rs9311399	3	4763425	4763625	.	.	E111	Stomach Smooth Muscle	E111-H3K4me2
rs9311399	3	4763425	4763825	.	.	E040	Primary T helper memory cells from peripheral blood 1	E040-H3K4me2
rs9311399	3	4763425	4763900	.	.	E057	Foreskin Keratinocyte Primary Cells skin02	E057-H3K4me2
rs9311399	3	4763427	4763787	4.24107	8.22429	E055	Foreskin Fibroblast Primary Cells skin01	E055-H3K4me1
rs9311399	3	4763429	4763600	2.84171	4.54668	E098	Pancreas	E098-H3K4me1
rs9311399	3	4763432	4763604	3.40013	4.43959	E103	Rectal Smooth Muscle	E103-H3K36me3
rs9311399	3	4763433	4763553	2.91290	2.43654	E112	Thymus	E112-H3K27ac
rs9311399	3	4763433	4763820	4.33570	5.70014	E036	Primary hematopoietic stem cells short term culture	E036-H3K36me3
rs9311399	3	4763434	4763886	5.25881	10.94611	E028	Breast variant Human Mammary Epithelial Cells (vHMEC)	E028-H3K4me1
rs9311399	3	4763443	4763854	3.98564	6.09335	E020	iPS-20b Cells	E020-H3K4me1
rs9311399	3	4763443	4764532	7.04254	20.73084	E125	NH-A Astrocytes Primary Cells	E125-H3K4me1
rs9311399	3	4763446	4763604	3.02964	4.76105	E106	Sigmoid Colon	E106-H3K27ac
rs9311399	3	4763446	4763605	3.42252	4.33257	E119	HMEC Mammary Epithelial Primary Cells	E119-H3K4me2
rs9311399	3	4763446	4764420	7.51789	16.99758	E115	Dnd41 TCell Leukemia Cell Line	E115-H3K4me1
rs9311399	3	4763450	4763623	6.41807	11.53390	E006	H1 Derived Mesenchymal Stem Cells	E006-H3K4me1
rs9311399	3	4763450	4763850	.	.	E051	Primary hematopoietic stem cells G-CSF-mobilized Male	E051-H3K4me2
rs9311399	3	4763450	4763875	.	.	E077	Duodenum Mucosa	E077-H3K4me2
rs9311399	3	4763450	4763900	.	.	E071	Brain Hippocampus Middle	E071-H3K4me2
rs9311399	3	4763450	4763900	.	.	E078	Duodenum Smooth Muscle	E078-H3K4me2
rs9311399	3	4763455	4763668	2.86869	3.90955	E063	Adipose Nuclei	E063-H3K4me1
rs6781893	3	4750997	4752741	6.72724	15.91655	E050	Primary hematopoietic stem cells G-CSF-mobilized Female	E050-H3K36me3
rs6781893	3	4751067	4752733	7.36706	18.13306	E051	Primary hematopoietic stem cells G-CSF-mobilized Male	E051-H3K36me3
rs6781893	3	4751677	4753091	9.44185	32.91931	E005	H1 BMP4 Derived Trophoblast Cultured Cells	E005-H3K27ac
rs6781893	3	4751766	4752814	4.71853	10.16363	E043	Primary T helper cells from peripheral blood	E043-H3K36me3
rs6781893	3	4751906	4752817	5.33906	9.32866	E029	Primary monocytes from peripheral blood	E029-H3K36me3
rs6781893	3	4751918	4753136	5.93476	9.47451	E080	Fetal Adrenal Gland	E080-H3K4me1
rs6781893	3	4751927	4753159	4.99279	8.39981	E093	Fetal Thymus	E093-H3K36me3
rs6781893	3	4752028	4752735	2.14413	2.85663	E042	Primary T helper 17 cells PMA-I stimulated	E042-H3K36me3
rs6781893	3	4752149	4752736	3.33989	6.47758	E041	Primary T helper cells PMA-I stimulated	E041-H3K36me3
rs6781893	3	4752292	4752763	4.11286	6.57654	E068	Brain Anterior Caudate	E068-H3K27ac
rs6781893	3	4752393	4753171	4.31853	10.17674	E049	Mesenchymal Stem Cell Derived Chondrocyte Cultured Cells	E049-H3K27ac
rs6781893	3	4752401	4752795	2.40056	3.03953	E048	Primary T CD8+ memory cells from peripheral blood	E048-H3K36me3
rs6781893	3	4752574	4752804	3.02483	3.66344	E096	Lung	E096-H3K27ac
rs6781893	3	4752588	4752807	4.76309	7.31965	E092	Fetal Stomach	E092-H3K36me3
rs6781893	3	4752647	4752737	2.91312	3.22172	E104	Right Atrium	E104-H3K36me3
rs6781893	3	4752696	4753147	4.21890	6.76259	E061	Foreskin Melanocyte Primary Cells skin03	E061-H3K4me1
rs6781893	3	4752714	4753062	4.03266	5.43861	E080	Fetal Adrenal Gland	E080-H3K27ac
rs3804995	3	4749489	4751081	5.63633	14.29954	E122	HUVEC Umbilical Vein Endothelial Primary Cells	E122-H3K4me1
rs3804995	3	4749504	4752633	6.60000	18.75374	E124	Monocytes-CD14+ RO01746 Primary Cells	E124-H3K36me3
rs3804995	3	4750117	4751104	5.13313	11.04500	E078	Duodenum Smooth Muscle	E078-H3K36me3
rs3804995	3	4750907	4751065	3.31725	4.30673	E032	Primary B cells from peripheral blood	E032-H3K36me3
rs3804995	3	4750917	4751473	4.33716	7.54090	E099	Placenta Amnion	E099-H3K4me1
rs3804995	3	4750967	4751252	3.67384	4.23024	E127	NHEK-Epidermal Keratinocyte Primary Cells	E127-H3K4me1
rs3804995	3	4750991	4751458	4.03575	5.67762	E018	iPS-15b Cells	E018-H3K4me1
rs3804995	3	4750996	4751577	7.65697	13.08848	E119	HMEC Mammary Epithelial Primary Cells	E119-H3K4me1
rs3804995	3	4750997	4752741	6.72724	15.91655	E050	Primary hematopoietic stem cells G-CSF-mobilized Female	E050-H3K36me3
rs3804995	3	4751004	4751236	4.20196	6.46196	E027	Breast Myoepithelial Primary Cells	E027-H3K36me3
rs3804995	3	4751007	4751562	5.27938	10.98723	E025	Adipose Derived Mesenchymal Stem Cell Cultured Cells	E025-H3K4me1
