# Supplementary material for: Genome-wide association and functional interrogation identified a variant at 3p26.1 modulating ovarian cancer survival among Chinese women
Source: Cell Discov. 2021 Dec 21;7:121. doi: 10.1038/s41421-021-00342-6 (PMC8688503; doi:10.1038/s41421-021-00342-6)
Supplement: Supplementary file 5 — Supplementary Data S4 [file 41421_2021_342_MOESM5_ESM.xlsx]

## Sheet: eQTL evidence
Supplementary Data 4. eQTL evidence in QTLbase
SNP	REF	ALT	BETA	SE	P	GENE	TISSUE	PMID	Population
rs3804994	T	C	0.3216	0.128	0.0132	BHLHE40-AS1	Kidney	30057032	MIX
rs3804994	T	C	-0.22	0.0544	5.99e-05	ARL8B	Brain	29036324	MIX
rs3804994	T	C	2.1642	0.9701	0.0305	ITPR1	Blood-Monocyte	29610479	EUR
rs3804995	C	T	0.3349	0.1278	0.0098	BHLHE40-AS1	Kidney	30057032	MIX
rs3804995	C	T	2.1642	0.9701	0.0305	ITPR1	Blood-Monocyte	29610479	EUR
rs7631664	G	A	0.3546	0.1253	0.0054	BHLHE40-AS1	Kidney	30057032	MIX
rs7631664	G	A	0.3152	0.1426	0.0271	ITPR1	Blood-T cell CD4+ naïve	27863251	MIX
rs7631664	G	A	2.1642	0.9701	0.0305	ITPR1	Blood-Monocyte	29610479	EUR
rs6781893	T	A/C	0.3203	0.1224	0.0099	BHLHE40-AS1	Kidney	30057032	MIX
rs6781893	T	A/C	2.1642	0.9701	0.0305	ITPR1	Blood-Monocyte	29610479	EUR
rs9311399	A	C	0.2433	0.1166	0.0369	BHLHE40-AS1	Blood-T cell CD4+ naïve	27863251	MIX
rs9311399	A	C	0.282	0.131	0.0339	SETMAR	Kidney	30057032	MIX
