# Supplementary material for: Genome-wide association and functional interrogation identified a variant at 3p26.1 modulating ovarian cancer survival among Chinese women
Source: Cell Discov. 2021 Dec 21;7:121. doi: 10.1038/s41421-021-00342-6 (PMC8688503; doi:10.1038/s41421-021-00342-6)
Supplement: Supplementary file 6 — Supplementary Data S5 [file 41421_2021_342_MOESM6_ESM.xlsx]

## Sheet: eQTL
Supplementary Data 5. regional eQTL results in Chinese and TCGA ovarian cancer samples
Chinese samples
GENE	SNP	REF	ALT	BETA	SE	PVALUE
BHLHE40-AS1	rs9311399	C	A	0.100246	0.0317427	0.00211147
BHLHE40-AS1	rs3804994	C	T	0.112088	0.0403893	0.00659662
BHLHE40-AS1	rs3804995	T	C	0.0970833	0.0415706	0.0215207
BHLHE40-AS1	rs7631664	A	G	0.0929748	0.0414355	0.0270472
BHLHE40-AS1	rs6781893	C	T	0.00887736	0.0464534	0.848881
BHLHE40	rs9311399	C	A	1.8514	1.4892	0.216609
BHLHE40	rs3804994	C	T	1.24779	1.66232	0.454569
BHLHE40	rs3804995	T	C	0.92307	1.64642	0.576239
BHLHE40	rs7631664	A	G	0.842794	1.6388	0.608151
BHLHE40	rs6781893	C	T	-1.33794	1.5331	0.385147
ITPR1	rs9311399	C	A	0.000599773	0.218453	0.997817
ITPR1	rs3804994	C	T	-0.161071	0.207639	0.44032
ITPR1	rs3804995	T	C	-0.091536	0.206641	0.659045
ITPR1	rs7631664	A	G	-0.0791232	0.205301	0.701016
ITPR1	rs6781893	C	T	-0.45556	0.220461	0.0427189
EGOT	rs9311399	C	A	0.145634	0.285469	0.611066
EGOT	rs3804994	C	T	0.433886	0.339995	0.204828
EGOT	rs3804995	T	C	0.341156	0.337257	0.314164
EGOT	rs7631664	A	G	0.157424	0.312151	0.615147
EGOT	rs6781893	C	T	-0.315887	0.295013	0.287206
ARL8B	rs9311399	C	A	0.19542	1.1552	0.866008
ARL8B	rs3804994	C	T	-0.993975	1.22976	0.420857
ARL8B	rs3804995	T	C	-1.44142	1.26165	0.25595
ARL8B	rs7631664	A	G	-1.5585	1.25194	0.216061
ARL8B	rs6781893	C	T	-1.13854	1.28045	0.376282
SUMF1	rs9311399	C	A	-1.28121	1.23219	0.300876
SUMF1	rs3804994	C	T	-2.40849	1.29291	0.0653893
SUMF1	rs3804995	T	C	-2.48365	1.27114	0.0534815
SUMF1	rs7631664	A	G	-2.58184	1.26002	0.0430504
SUMF1	rs6781893	C	T	-2.86505	1.38016	0.0407566
SETMAR	rs9311399	C	A	0.0131103	0.436527	0.976099
SETMAR	rs3804994	C	T	-0.565469	0.469962	0.231676
SETMAR	rs3804995	T	C	-0.529072	0.463913	0.256768
SETMAR	rs7631664	A	G	-0.61908	0.45991	0.181258
SETMAR	rs6781893	C	T	-0.1638	0.468933	0.727677
TCGA samples
GENE	SNP	REF	ALT	BETA	SE	PVALUE
BHLHE40-AS1	rs9311399	C	A	-0.0348114	0.0689582	0.614135
BHLHE40-AS1	rs3804994	C	T	-0.0799812	0.0672633	0.235524
BHLHE40-AS1	rs3804995	T	C	-0.096237	0.0689687	0.164127
BHLHE40-AS1	rs7631664	A	G	-0.0975142	0.0683454	0.154875
BHLHE40-AS1	rs6781893	C	T	-0.0027963	0.0764433	0.97085
BHLHE40	rs9311399	C	A	-1.93685	2.3232	0.405235
BHLHE40	rs3804994	C	T	-1.39573	2.41984	0.564577
BHLHE40	rs3804995	T	C	-2.97843	2.44248	0.223778
BHLHE40	rs7631664	A	G	-3.16994	2.42103	0.191568
BHLHE40	rs6781893	C	T	-3.04875	2.52935	0.229223
ITPR1	rs9311399	C	A	-0.0858973	0.104879	0.413556
ITPR1	rs3804994	C	T	-0.151255	0.108649	0.165073
ITPR1	rs3804995	T	C	-0.114702	0.110705	0.301122
ITPR1	rs7631664	A	G	-0.0954775	0.111841	0.394062
ITPR1	rs6781893	C	T	-0.0549027	0.118738	0.644214
EGOT	rs9311399	C	A	0.0124845	0.0198682	0.530371
EGOT	rs3804994	C	T	-0.00120112	0.0212519	0.954975
EGOT	rs3804995	T	C	-0.0431168	0.0208511	0.039709
EGOT	rs7631664	A	G	-0.0334761	0.021029	0.112697
EGOT	rs6781893	C	T	-0.0324926	0.0223302	0.147005
ARL8B	rs9311399	C	A	-1.93658	1.39368	0.165845
ARL8B	rs3804994	C	T	-2.54741	1.40685	0.0713042
ARL8B	rs3804995	T	C	-2.40036	1.4235	0.0929186
ARL8B	rs7631664	A	G	-2.31582	1.41191	0.102141
ARL8B	rs6781893	C	T	-2.48019	1.46289	0.0912392
SUMF1	rs9311399	C	A	-1.96758	1.03717	0.0589479
SUMF1	rs3804994	C	T	-2.71728	1.07995	0.0124615
SUMF1	rs3804995	T	C	-1.36549	1.08094	0.207624
SUMF1	rs7631664	A	G	-1.33265	1.0717	0.214799
SUMF1	rs6781893	C	T	-2.83411	1.1872	0.0177265
SETMAR	rs9311399	C	A	0.326221	0.350105	0.352324
SETMAR	rs3804994	C	T	-0.100409	0.359647	0.78032
SETMAR	rs3804995	T	C	-0.0854521	0.369222	0.817154
SETMAR	rs7631664	A	G	-0.0834349	0.365941	0.819822
SETMAR	rs6781893	C	T	-0.309126	0.379286	0.415842
