# Supplementary material for: Genome-wide association and functional interrogation identified a variant at 3p26.1 modulating ovarian cancer survival among Chinese women
Source: Cell Discov. 2021 Dec 21;7:121. doi: 10.1038/s41421-021-00342-6 (PMC8688503; doi:10.1038/s41421-021-00342-6)
Supplement: Supplementary file 7 — Supplementary Data S6 [file 41421_2021_342_MOESM7_ESM.xlsx]

## Sheet: Sheet1
Supplementary Data 6. Mass Spectrometry Analysis of rs9311399-A-associated proteins
Color a	Accession	Protein names	Gene name	MW [kDa]	Protein score	Sequence coverage (%)	# Unique Peptides	# Peptides
	Q14103	Heterogeneous nuclear ribonucleoprotein D0	HNRNPD	38.4103	1261.8	34.37	14	15
	Q99729	Heterogeneous nuclear ribonucleoprotein A/B	HNRNPAB	36.2024	293.22	10.54	2	3
	Q01664	Transcription factor AP-4	TFAP4	38.7018	281.937	24.56	8	8
	Q12905	Interleukin enhancer-binding factor 2	ILF2	43.0352	257.81	15.13	5	5
	O15160	DNA-directed RNA polymerases I and III subunit RPAC1	POLR1C	39.225	253.634	21.1	6	6
	Q13148	TAR DNA-binding protein 43	TARDBP	44.7113	200.597	11.59	4	4
	Q7Z2E3	Aprataxin	APTX	40.7141	182.51	20.51	5	5
	Q99848	Probable rRNA-processing protein EBP2	EBNA1BP2	34.8304	173.617	19.93	5	5
	Q8TDN6	Ribosome biogenesis protein BRX1 homolog	BRIX1	41.3749	163.324	11.05	4	4
	P38159	RNA-binding motif protein, X chromosome	RBMX	42.3063	145.805	10.74	4	4
	Q00577	Transcriptional activator protein Pur-alpha	PURA	34.8894	138.622	7.76	3	3
	P16403	Histone H1.2	HIST1H1C	21.3517	127.522	11.27	3	3
	P40938	Replication factor C subunit 3	RFC3	40.5299	125.141	6.46	2	2
	P04406	Glyceraldehyde-3-phosphate dehydrogenase	GAPDH	36.0304	122.536	13.73	3	3
	P09874	Poly [ADP-ribose] polymerase 1	PARP1	113.012	117.031	5.23	4	4
	P52272	Heterogeneous nuclear ribonucleoprotein M	HNRNPM	77.4643	113.363	3.29	3	3
	P05787	Keratin, type II cytoskeletal 8	KRT8	53.6711	110.582	6.21	2	4
	P16220	Cyclic AMP-responsive element-binding protein 1	CREB1	36.6656	107.462	6.74	2	2
	P60709	Actin, cytoplasmic 1	ACTB	41.7097	106.123	10.93	4	4
	B2RXH8	Heterogeneous nuclear ribonucleoprotein C-like 2	HNRNPCL2	32.0528	103.398	9.9	3	3
	Q15758	Neutral amino acid transporter B(0)	SLC1A5	56.5623	101.562	4.44	2	2
	P51991	Heterogeneous nuclear ribonucleoprotein A3	HNRNPA3	39.5706	85.6638	5.03	2	2
	P04075	Fructose-bisphosphate aldolase A	ALDOA	39.3953	85.2494	6.87	2	2
	Q86YZ3	Hornerin	HRNR	282.228	83.1551	4.49	2	2
	Q8IWS0	PHD finger protein 6	PHF6	41.264	81.6429	8.22	2	2
	O75616	GTPase Era, mitochondrial	ERAL1	48.3195	81.1262	5.03	2	2
	P39023	60S ribosomal protein L3	RPL3	46.0798	81.02	2.98	1	1
	P00338	L-lactate dehydrogenase A chain	LDHA	36.6654	80.7264	6.33	2	2
	Q96QD8	Sodium-coupled neutral amino acid transporter 2	SLC38A2	55.9895	77.91	4.15	1	1
	P13010	X-ray repair cross-complementing protein 5	XRCC5	82.6523	76.57	1.91	1	1
	P08195	4F2 cell-surface antigen heavy chain	SLC3A2	67.9517	75.5767	3.33	1	1
	P12956	X-ray repair cross-complementing protein 6	XRCC6	69.7991	74.34	2.3	2	2
	P35637	RNA-binding protein FUS	FUS	53.3938	71.4054	4.37	2	2
	Q96T60	Bifunctional polynucleotide phosphatase/kinase	PNKP	57.0405	70.7995	3.07	2	2
	Q5JVF3	PCI domain-containing protein 2	PCID2	45.9998	69.96	3.01	1	1
	P05141	ADP/ATP translocase 2	SLC25A5	32.8312	67.59	4.03	1	1
	P82933	28S ribosomal protein S9, mitochondrial	MRPS9	45.8058	67.1087	4.8	2	2
	O75475	PC4 and SFRS1-interacting protein	PSIP1	60.0667	66.05	2.45	1	1
	P09651	Heterogeneous nuclear ribonucleoprotein A1	HNRNPA1	38.7231	64.64	4.84	1	1
	P63104	14-3-3 protein zeta/delta	YWHAZ	27.7277	64.03	5.71	1	1
	P29558	RNA-binding motif, single-stranded-interacting protein 1	RBMS1	44.4769	63.22	3.69	1	1
	Q9Y3B9	RRP15-like protein	RRP15	31.4645	62.11	3.9	1	1
	Q96BK5	PIN2/TERF1-interacting telomerase inhibitor 1	PINX1	37.012	59.69	5.79	1	1
	Q15366	Poly(rC)-binding protein 2	PCBP2	38.5556	58.31	3.01	1	1
	P05362	Intercellular adhesion molecule 1	ICAM1	57.789	57.8	3.2	1	1
	Q96IZ0	PRKC apoptosis WT1 regulator protein	PAWR	36.5454	56.82	3.82	1	1
	P11717	Cation-independent mannose-6-phosphate receptor	IGF2R	274.199	56.72	0.8	1	1
	P16401	Histone H1.5	HIST1H1B	22.5665	55.97	4.87	1	1
	O43390	Heterogeneous nuclear ribonucleoprotein R	HNRNPR	70.8993	55.97	2.21	1	1
	P20226	TATA-box-binding protein	TBP	37.6745	55.73	2.95	1	1
	Q92466	DNA damage-binding protein 2	DDB2	47.8334	52.99	1.87	1	1
	P11279	Lysosome-associated membrane glycoprotein 1	LAMP1	44.8538	52.63	3.84	1	1
	P11766	Alcohol dehydrogenase class-3	ADH5	39.6984	52.05	2.14	1	1
	P68104	Elongation factor 1-alpha 1	EEF1A1	50.1091	51.05	1.73	1	1
	P60174	Triosephosphate isomerase	TPI1	30.7717	49.84	4.55	1	1
	A6NMY6	Putative annexin A2-like protein	ANXA2P2	38.6348	49.78	3.24	1	1
	P11166	Solute carrier family 2, facilitated glucose transporter member 1	SLC2A1	54.0485	49.67	1.63	1	1
	P05549	Transcription factor AP-2-alpha	TFAP2A	48.0324	48.92	2.06	1	1
	P07437	Tubulin beta chain	TUBB	49.639	48.26	4.05	1	1
	P35250	Replication factor C subunit 2	RFC2	39.1321	48.22	2.54	1	1
	P62805	Histone H4	HIST1H4A	11.3604	47.53	7.77	1	1
	P17275	Transcription factor jun-B	JUNB	35.8572	46.45	2.88	1	1
	P81605	Dermcidin	DCD	11.2768	46.2	10	1	1
	Q6NXT2	Histone H3.3C	H3F3C	15.2044	45.42	5.19	1	1
	O00358	Forkhead box protein E1	FOXE1	38.052	44.43	2.14	1	1
	P39748	Flap endonuclease 1	FEN1	42.5661	40.69	2.89	1	1
	A9Z1Z3	Fer-1-like protein 4	FER1L4	200.854	40.23	0.33	1	1
	Q3L8U1	Chromodomain-helicase-DNA-binding protein 9	CHD9	325.819	35.93	0.24	1	1
	P09651	Heterogeneous nuclear ribonucleoprotein A1	HNRNPA1	38.7231	4612.51	42.2	7	19
	Q32P51	Heterogeneous nuclear ribonucleoprotein A1-like 2	HNRNPA1L2	34.2043	3114.74	36.56	1	13
	P12882	Myosin-1	MYH1	223.006	2824.15	30.27	7	57
	Q9UKX2	Myosin-2	MYH2	222.906	2375.33	26.33	3	53
	Q9Y623	Myosin-4	MYH4	222.932	2106.75	23.93	3	47
	P13535	Myosin-8	MYH8	222.625	1719.37	19.93	3	42
	P22626	Heterogeneous nuclear ribonucleoproteins A2/B1	HNRNPA2B1	37.4067	1580.27	26.91	7	12
	Q13151	Heterogeneous nuclear ribonucleoprotein A0	HNRNPA0	30.8218	1120.21	28.52	8	10
	P51991	Heterogeneous nuclear ribonucleoprotein A3	HNRNPA3	39.5706	1119.57	20.37	7	11
	P12883	Myosin-7	MYH7	222.959	854.026	10.75	1	20
	P68133	Actin, alpha skeletal muscle	ACTA1	42.0239	555.299	40.58	4	13
	P60709	Actin, cytoplasmic 1	ACTB	41.7097	454.058	31.47	2	11
	P09493	Tropomyosin alpha-1 chain	TPM1	32.6887	449.442	27.46	3	9
	P07951	Tropomyosin beta chain	TPM2	32.8306	366.361	19.37	2	7
	Q08043	Alpha-actinin-3	ACTN3	103.176	365.584	9.66	5	8
	P29372	DNA-3-methyladenine glycosylase	MPG	32.8478	355.689	43.29	9	9
	P07355	Annexin A2	ANXA2	38.5798	290.299	25.96	8	8
	P13010	X-ray repair cross-complementing protein 5	XRCC5	82.6523	238.484	11.2	7	7
	Q15014	Mortality factor 4-like protein 2	MORF4L2	32.2878	233.407	19.44	5	5
	O14983	Sarcoplasmic/endoplasmic reticulum calcium ATPase 1	ATP2A1	110.182	229.794	7.19	6	6
	P40937	Replication factor C subunit 5	RFC5	38.4722	221.397	24.71	8	8
	P61247	40S ribosomal protein S3a	RPS3A	29.9257	211.88	21.97	5	5
	P06753	Tropomyosin alpha-3 chain	TPM3	32.9298	207.577	14.74	1	5
	P04075	Fructose-bisphosphate aldolase A	ALDOA	39.3953	205.292	14.84	5	5
	Q9UNQ2	Probable dimethyladenosine transferase	DIMT1	35.2141	187.557	19.49	7	7
	P35609	Alpha-actinin-2	ACTN2	103.788	186.08	6.04	2	5
	Q96A32	Myosin regulatory light chain 2, skeletal muscle isoform	MYLPF	19.0024	185.219	31.36	6	6
	P45378	Troponin T, fast skeletal muscle	TNNT3	31.8054	183.291	12.64	3	3
	P16403	Histone H1.2	HIST1H1C	21.3517	173.368	27.23	4	5
	P05976	Myosin light chain 1/3, skeletal muscle isoform	MYL1	21.1318	173.328	13.4	3	3
	Q14980	Nuclear mitotic apparatus protein 1	NUMA1	238.115	166.134	3.03	5	5
	P16401	Histone H1.5	HIST1H1B	22.5665	159.77	21.68	4	5
	O14979	Heterogeneous nuclear ribonucleoprotein D-like	HNRNPDL	46.4091	147.654	6.19	1	2
	Q99729	Heterogeneous nuclear ribonucleoprotein A/B	HNRNPAB	36.2024	143.556	6.93	1	2
	P00338	L-lactate dehydrogenase A chain	LDHA	36.6654	134.369	9.64	3	3
	Q14324	Myosin-binding protein C, fast-type	MYBPC2	127.991	130.766	3.24	4	4
	P62805	Histone H4	HIST1H4A	11.3604	130.488	27.18	3	3
	P62873	Guanine nucleotide-binding protein G(I)/G(S)/G(T) subunit beta-1	GNB1	37.353	129.35	9.71	3	3
	Q9H444	Charged multivesicular body protein 4b	CHMP4B	24.9346	126.287	15.63	3	3
	P09874	Poly [ADP-ribose] polymerase 1	PARP1	113.012	125.598	3.94	3	3
	Q14103	Heterogeneous nuclear ribonucleoprotein D0	HNRNPD	38.4103	121.209	6.76	1	2
	P68104	Elongation factor 1-alpha 1	EEF1A1	50.1091	113.157	6.71	3	3
	P02585	Troponin C, skeletal muscle	TNNC2	18.1104	106.713	21.25	3	3
	P04406	Glyceraldehyde-3-phosphate dehydrogenase	GAPDH	36.0304	102.485	6.27	2	2
	P17481	Homeobox protein Hox-B8	HOXB8	27.5564	98.137	12.35	2	2
	P48788	Troponin I, fast skeletal muscle	TNNI2	21.3249	97.8645	12.09	3	3
	P35249	Replication factor C subunit 4	RFC4	39.6569	93.7151	7.99	3	3
	Q96ES7	SAGA-associated factor 29	SGF29	33.2172	93.4813	8.19	2	2
	Q96B26	Exosome complex component RRP43	EXOSC8	30.0203	88.0396	7.97	2	2
	P05549	Transcription factor AP-2-alpha	TFAP2A	48.0324	82.6165	7.09	3	3
	Q96QE5	Transcription elongation factor, mitochondrial	TEFM	41.6497	81.1624	5.28	2	2
	P08195	4F2 cell-surface antigen heavy chain	SLC3A2	67.9517	79.242	5.24	2	2
	P12956	X-ray repair cross-complementing protein 6	XRCC6	69.7991	78.886	3.61	2	2
	P14618	Pyruvate kinase PKM	PKM	57.9	71.8896	5.27	2	2
	Q9BQ75	Protein CMSS1	CMSS1	31.864	70.7775	9.68	3	3
	Q92522	Histone H1x	H1FX	22.4735	69.17	4.69	1	1
	P49716	CCAAT/enhancer-binding protein delta	CEBPD	28.4494	68.269	8.18	2	2
	Q86YZ3	Hornerin	HRNR	282.228	66.37	1.68	1	1
	P17661	Desmin	DES	53.5032	63.96	2.13	1	1
	P36873	Serine/threonine-protein phosphatase PP1-gamma catalytic subunit	PPP1CC	36.9597	62.85	3.1	1	1
	P08237	ATP-dependent 6-phosphofructokinase, muscle type	PFKM	85.1284	62.6089	2.82	2	2
	P48729	Casein kinase I isoform alpha	CSNK1A1	38.8899	59.3453	5.64	2	2
	Q96T60	Bifunctional polynucleotide phosphatase/kinase	PNKP	57.0405	58.739	3.84	2	2
	P47755	F-actin-capping protein subunit alpha-2	CAPZA2	32.9286	57.98	3.5	1	1
	A6NNZ2	Tubulin beta-8 chain-like protein LOC260334	---	49.5406	57.7	3.15	1	1
	P17483	Homeobox protein Hox-B4	HOXB4	27.5868	57.65	4.78	1	1
	Q8WZ42	Titin	TTN	3813.65	56.8574	0.17	2	2
	P22087	rRNA 2'-O-methyltransferase fibrillarin	FBL	33.7634	55.1	3.43	1	1
	P54296	Myomesin-2	MYOM2	164.792	54.64	0.82	1	1
	P06732	Creatine kinase M-type	CKM	43.0739	52.68	3.67	1	1
	P08758	Annexin A5	ANXA5	35.9144	50.82	2.81	1	1
	P55317	Hepatocyte nuclear factor 3-alpha	FOXA1	49.1163	50.28	3.6	1	1
	P62753	40S ribosomal protein S6	RPS6	28.663	50.09	4.82	1	1
	P35637	RNA-binding protein FUS	FUS	53.3938	48.48	1.71	1	1
	P20929	Nebulin	NEB	772.428	46.95	0.31	1	1
	P27348	14-3-3 protein theta	YWHAQ	27.7468	46.67	2.86	1	1
	P81605	Dermcidin	DCD	11.2768	46.38	10	1	1
	Q14331	Protein FRG1	FRG1	29.1541	46.26	6.2	1	1
	P11387	DNA topoisomerase 1	TOP1	90.6689	44.39	1.57	1	1
	Q96M86	Dynein heavy chain domain-containing protein 1	DNHD1	533.305	44.31	0.13	1	1
	P50402	Emerin	EMD	28.9759	43.57	4.72	1	1
	P0C0S5	Histone H2A.Z	H2AFZ	13.5446	42.55	5.47	1	1
	P68366	Tubulin alpha-4A chain	TUBA4A	49.8924	42.54	3.57	1	1
	Q8NAB2	Kelch repeat and BTB domain-containing protein 3	KBTBD3	69.3498	42.17	1.15	1	1
	Q9NR12	PDZ and LIM domain protein 7	PDLIM7	49.8126	41.79	2.63	1	1
	P04083	Annexin A1	ANXA1	38.69	41.11	3.18	1	1
	Q9H479	Fructosamine-3-kinase	FN3K	35.1489	41.09	3.88	1	1
	P02768	Serum albumin	ALB	69.3215	40.46	1.15	1	1
	Q96DH6	RNA-binding protein Musashi homolog 2	MSI2	35.1741	36.18	3.05	1	1
	Q14242	P-selectin glycoprotein ligand 1	SELPLG	43.1744	34.11	1.94	1	1
a black, top band; red: bottom band.
